# Supplementary material for: Mixed Depression: A Mini-Review to Guide Clinical Practice and Future Research Developments
Source: Brain Sci. 2022 Jan 11;12(1):92. doi: 10.3390/brainsci12010092 (PMC8773514; doi:10.3390/brainsci12010092)
Supplement: Supplementary file 1 [file brainsci-12-00092-s001.zip]

Archive with 1 entries (1 files):
- brainsci-1533979-supplementary.pdf
